# Supplementary material for: Using SiO2-Supported MnO2@Fe2O3 Composite to Catalytically Decompose Waste Drilling Fluids Through Fenton-like Oxidation
Source: Materials (Basel). 2024 Nov 13;17(22):5540. doi: 10.3390/ma17225540 (PMC11595276; doi:10.3390/ma17225540)
Supplement: Supplementary file 1 [file materials-17-05540-s001.zip]

Archive with 1 entries (1 files):
- materials-3278893-supplementary.pdf
